# Supplementary material for: Multi-model inference using mixed effects from a linear regression based genetic algorithm
Source: BMC Bioinformatics. 2014 Mar 27;15:88. doi: 10.1186/1471-2105-15-88 (PMC3987104; doi:10.1186/1471-2105-15-88)
Supplement: Additional file 2 — R code. GA-MM-MMI source code in R programming language (R ≥ 2.15.2 from http://cran.r-project.org). [file 1471-2105-15-88-S2.r]

#Multi-model inference using mixed effects from a linear regression based genetic algorithm
#Koen Van der Borght1,2, Geert Verbeke2,3 and Herman van Vlijmen1
#1 Janssen Infectious Diseases-Diagnostics BVBA, Beerse, Belgium
#2 Interuniversity Institute for Biostatistics and statistical Bioinformatics, Katholieke Universiteit Leuven, Leuven, Belgium
#3 Interuniversity Institute for Biostatistics and statistical Bioinformatics, Universiteit Hasselt, Diepenbeek, Belgium

#R libraries to be imported    (the analysis for the paper was run in R 2.15.2)
library(galgo) 	#GALGO 1.0.11 was downloaded from http://biptemp.bham.ac.uk/vivo/galgo/AppNotesPaper.htm
library(lme4)
library(gaoptim)
library(tolerance)

packageVersion("galgo")
#[1] �1.0.11�
packageVersion("lme4")
#[1] �0.999999.0�
packageVersion("gaoptim")
#[1] �1.0�
packageVersion("tolerance")
#[1] �0.5.2�

#data
#input.txt contains clonal genotype-phenotype data (n x (p+2) matrix, column 1: phenotype measurement (real value),
#columns 2->p+1: genotype mutations encoded as 0(absent)/1(present)
#column p+2: isolate identifier (ID)
clonset <- read.csv("input.txt", sep="\t", na.strings=c(".", "NA", "", "?"))
names(clonset)[1] <- "PHENO"
n <- length(clonset$PHENO)
bco <- 2.0 #biological cut-off (see [5])
labels <- factor(round(10^clonset$PHENO,1) > round(bco,1))
levels(labels) <- c("S","R") 		#categorical labels, S=susceptible, R=resistant
len <- length(names(clonset))-1
data <- as.matrix(clonset[2:len])
data <- t(data)						#transposed input is needed for GALGO
sel <- names(clonset)[2:len]        #mutations
rownames(data) <- sel

RNGkind("default", "default")
set.seed(123)
#cv_data.R
s1 <- split(sample(1:182),rep(1:5,length=182))
# $`1`
#  [1]  47  57 127   9 151 100 123 148 181   4  89 141 122   3 180  34 106  12  99  87 156
# [22]   5  94 143 179  98  84 162  16  70 161 140  92  39  91  17 135
#
# $`2`
#  [1]   6 120 158  36  44  41  97 173  61  71  81  37  76  32 171 146 176 103 157 159  93
# [22]  96   1 102  25  73 108  88  13  53  49 111  48  28  29  46 164
#
# $`3`
#  [1] 131 126 165  64  35 166  40  26  62 124   2 133 177  43  86  72  24  79 152 116  69
# [22]  10 147  11 128 101 155 121  59  75  45  52 169 145 182 137
#
# $`4`
#  [1]  60  63 144 150  67   7 112 107  50 138 109  19  65  58  42 154 142  33 125 163 178
# [22]  68 132  30 160  54  20  85  51 167  22 113   8  27  90  83
#
# $`5`
#  [1]  55  82 104 172 105 134 139  21  95  18 118  66 117  74 115  78 153 114 136  80  14
# [22]  56  38  31 119 110 130 174  23  15 175 149  77 168 170 129
s2 <- split(sample(1:182),rep(1:5,length=182))
# $`1`
#  [1] 156  88  58  33  28  55 168  47  93 140 169  59 148 100  22 178 104 132 115 123 136
# [22] 175  31   4   8 146  89  81 135 125 107  26 110  83 165   5  19
#
# $`2`
#  [1] 159  12 137  52 119 151  80  15  16 128 170 149 181 117 172  63  44  57 111  62  95
# [22] 103  74 174  82 176  91 158   7  77  51  85  24  41  40  17  94
#
# $`3`
#  [1]  49 106 161 133   3 139 101  87  99  45  38  34 122 129   2 166  25  50  53 127  13
# [22] 145  98  70  92 147  18 157 120 162 141 179  30 114   1  54
#
# $`4`
#  [1] 150 112  68  90  11  73 163 105 164 116  66  39 113  79 144  56  10  65  61  86  48
# [22]  37 143 182 155  23  29  78 124 134  72  64  60 130 118  67
#
# $`5`
#  [1]  42  43  76  35 108 126  69 167 121 102  20 142 160  71  32  75  27 173 131  84 152
# [22]   6  97   9 177  46  36 138 109 154 153  96  21 171  14 180
s3 <- split(sample(1:182),rep(1:5,length=182))
# $`1`
#  [1] 146  70 156  97 150 122 168 155  25  78 147 125 143 153  54  72 159 101  38  88  49
# [22]  18 138  74  94  63  21 167 158  83  22   2 162 100 117  43  33
#
# $`2`
#  [1] 123 110 166  45 105 163  92  56   6 148  11  50  34 111 144 127 113 141 103  95  86
# [22]   5 119  59  71  35 178  58  75  64 112 116 137  42  80  57 132
#
# $`3`
#  [1]  91  17 106  39 145  87  12  93  47   9  51 136  67 149   3  32 161  26 139  10 114
# [22]   7  69  24 120  37 177 121  14  28  62  96 176  76 134  20
#
# $`4`
#  [1] 171  65 102  61 172  29 151 107   4  73 179 124 131   8 130 181  41  15  82  52  85
# [22]  79  40 115 182 104  48  16 118  77 180 170 108  31 128  66
#
# $`5`
#  [1]  90  36  55 157 133  89 173   1  23  46 160 175  30 154 129  27 140 174 142 135 152
# [22]  99  53  60  13  84 169 109  44  81  98  68 126  19 164 165


#perl 5.8.8 code for generating 3 x 5-fold cross-validation data from input.txt and cv_data.R,
#with as output: input_r_f.txt (train set containing 4/5 groups) and test_r_f.txt (test set containing the group left out),
#r(epeat)= 1...3 and f(old)=1...5.
# use strict;
#
# my @pop= ();
# my %pop2= ();
#
# my $file= "input.txt";
# my $header= 0;
# open(IN,$file) or die "Could not open $file\n";
# foreach my $line (<IN>){
# 	chomp($line);
# 	if ($header == 0){
# 		$header= 1;
# 	}
# 	else{
# 		my @input= split /\t/, $line;
# 		if (scalar @input > 323){
# 			my $id= $input[323];
# 			if (!exists $pop2{$id}){
# 				push @pop, $id;
# 				$pop2{$id}= 1;
# 			}
# 		}
# 		else{
# 			last;
# 		}
# 	}
# }
# close(IN);
#
# my $file= "cv_data.R";
# my @fold= ();
# my $cnt= 1;
# my $cnt2= 0;
# my %folds= ();
#
# open(IN,$file) or die "Could not open $file\n";
# foreach my $line (<IN>){
# 	chomp($line);
# 	if ($line =~ m/^(#\s+\[([12]+)\])/){
# 		my @input= split /\s+/, $line;
# 		shift(@input);
# 		shift(@input);
# 		my $num= $2;
# 		push @fold, @input;
# 		if ($num == 22){
# 			$cnt2 += 1;
# 			for (my $i=0; $i < scalar @fold; ++$i){
# 				my $sel= $fold[$i];
# 				$folds{$cnt}{$cnt2}{$sel}= 1;
# 			}
# 			if ($cnt2 == 5){
# 				$cnt += 1;
# 				$cnt2= 0;
# 			}
#
# 			@fold= ();
# 		}
# 	}
# }
# close(IN);
#
# my $file= "input.txt";
# my $header= 0;
# foreach my $r (sort {$a <=> $b} keys %folds){
# 	foreach my $f (sort {$a <=> $b} keys %{$folds{$r}}){
# 		open(IN,$file) or die "Could not open $file\n";
# 		$header= 0;
# 		my $file_out1= "input_$r\_$f.txt";
#       my $file_out2= "test_$r\_$f.txt";
# 		open(OUT1,">$file_out1");
# 		open(OUT2,">$file_out2");
# 		foreach my $line (<IN>){
# 			chomp($line);
# 			if ($header == 0){
# 				print OUT1 "$line\n";
# 				print OUT2 "$line\n";
# 				$header= 1;
# 			}
# 			else{
# 				my @input= split /\t/, $line;
# 				if (scalar @input > 323){
# 					my $id= $input[323];
# 					my $leave_out= 0;
# 					foreach my $id2 (sort {$a <=> $b} keys %{$folds{$r}{$f}}){
# 						my $index= $id2 - 1;
# 						if ($pop[$index] eq $id){
# 							$leave_out= 1;
# 						}
# 					}
# 					if ($leave_out == 0){
# 						print OUT1 "$line\n";
# 					}
# 					else{
# 						print OUT2 "$line\n";
# 					}
# 				}
# 				else{
# 					last;
# 				}
# 			}
# 		}
# 		close(OUT1);
# 		close(OUT2);
# 		close(IN);
# 	}
# }

#GA functions
#Tournament selection (overwrite of GALGO function offspring.Niche)
setMethodS3("offspring","Niche",function(ni, ...){
	tournament.size <- 10           #assign value to tournament.size
	s <- rep(0,length(ni$fitness))
	for (l in 1:length(ni$fitness)){
		s1 <- sample(length(ni$fitness), tournament.size, replace= FALSE)
		s2 <- which(ni$fitness[s1]==max(ni$fitness[s1]))
		if (length(s2) == 1){
			s[l] <- s1[s2]
		} else {
			s[l] <- s1[sample(s2,1)]
		}
	}
	s <- sort(s)
	xl <- 1:length(s)
	x <- list()
	for (p in xl) x[[p]] <- ni$chromosomes[[s[p]]]$values
	for (p in xl) ni$chromosomes[[p]]$values <- x[[p]]
	s
})

#ols Rsquare
reg.fitness4 <- function(chr,parent,tr,te,res){
	fmla <- as.formula(paste("PHENO ~ ",paste(sel[unique(as.numeric(chr))],collapse="+")))
	object <- lm(formula=fmla,data=clonset)
	f <- summary(object)$r.squared
	f
}

#marginal Rsquare (code taken from [18])
reg.fitness2 <- function(chr,parent,tr,te,res){
	f <- 0
	fmla <- as.formula(paste(paste("PHENO ~ ",paste(sel[unique(as.numeric(chr))],collapse="+")),"+(1|ID)"))
	tryCatch(
		{mF <- lmer(fmla, clonset)		#REML
		VarF <- var(as.vector(fixef(mF) %*% t(mF@X)))
		f <- VarF/(VarF + VarCorr(mF)$ID[1] + attr(VarCorr(mF), "sc")^2)}, error=function(e) {
		f <- 0})
	f
}

############################################################
# I. meta-GA for selection of Pm and Pc
#
############################################################
f <- function(x){
	mut.prob <- x[1]				#Pm
	crossover.prob <- x[2]			#Pc
	print("MUTPROB")
	print(mut.prob)
	print("CROSSOVERPROB")
	print(crossover.prob)
	reg.bb <- configBB.VarSelMisc(
	data=data,
	strata=labels,
	train=1,
	test=0,
	train.error="resubstitution",
	chromosomeSize= 15,
	maxGenerations= 100,
	maxBigBangs= 1,					#num.runs
	goalFitness= 1,
	populationSize= 20,
	saveVariable="reg.bb",
	saveFrequency= 10,
	saveFile="reg.bb.Rdata",
	fitnessFunc=reg.fitness4,
	mutationsFunc=function(niche) mut.prob * length(niche) * length(niche$chromosomes[[1]]),
	crossoverFunc= function(niche) crossover.prob * length(niche),
	elitism= c(1,1,1,0.2),			#Pe
	offspringMeanFactor= 0,
	offspringPowerFactor= 1
	)
	index <<- index+1
	blast(reg.bb)					#start GA run.
	result <- mean(unlist(reg.bb$bestFitness))
	meta.ga.SAVE[[index]] <<- c(mut.prob,crossover.prob,result)
	result
}

meta.ga.SAVE <- list()
RNGkind("default", "default")
set.seed(123)
index <- 0
ga3 <- GAReal(f, c(0,0), c(1,1),popSize = 20)
ga3$evolve(100)						#evolve population for 100 generations
all.results <- unlist(meta.ga.SAVE)
xyz <- matrix(all.results,ncol=3,byrow=TRUE)
colnames(xyz) <- c("x","y","z")     #x=Pm, y=Pc, z=fitness
xyz <- data.frame(xyz)
write.table(xyz,"xyz2000.txt",sep='\t',row.names=FALSE)

# MATLAB R2013b code for plotting R2 fitness landscape (Figure 1).
# xyz= dlmread('xyz2000.txt','\t',1)	%import xyz from file xyz2000.txt
# x= xyz(:,1)
# y= xyz(:,2)
# z= xyz(:,3)
# xlin = linspace(min(x),max(x),40);
# ylin = linspace(min(y),max(y),40);
# [X,Y] = meshgrid(xlin,ylin);
# f = TriScatteredInterp(x,y,z);
# Z = f(X,Y);
# colormap('default')
# surf(X,Y,Z,'EdgeColor','none','LineStyle','none','FaceLighting','phong')
# view(2)
# colorbar('location','eastoutside')

############################################################
# II. Tournament selection
#
############################################################
#Tournament.size is to be assigned a value in range [1,pop.size] in the above
#GALGO function offspring.Niche (overwritten for tournament selection)
reg.bb <- configBB.VarSelMisc(
data=data,
strata=labels,
train=1,
test=0,
train.error="resubstitution",
chromosomeSize= 15,
maxGenerations= 100,
maxBigBangs= 10,			#num.runs
goalFitness= 1,
populationSize= 20,
saveVariable="reg.bb",
saveFrequency= 10,
saveFile="reg.bb.Rdata",
fitnessFunc=reg.fitness4,
mutationsFunc=function(niche) 0.1 * length(niche) * length(niche$chromosomes[[1]]),	#Pm= 0.1
crossoverFunc= function(niche) 0.6 * length(niche),                                 #Pc= 0.6
elitism= c(1,1,1,0.2),		#Pe
offspringMeanFactor= 0,
offspringPowerFactor= 1
)

set.seed(123)
blast(reg.bb)						#start the GA runs.
mean(unlist(reg.bb$bestFitness))	#Tournament.size=10: R2= 0.9295783 (Figure 2)

############################################################
# III. Maximum number of generations
#
############################################################
run <- function(input.f,num.generations){
	clonset <- read.csv(input.f, sep="\t", na.strings=c(".", "NA", "", "?"))
	names(clonset)[1] <- "PHENO"
    n <- length(clonset$PHENO)
   	bco <- 2.0
	labels <- factor(round(10^clonset$PHENO,1) > round(bco,1))
	levels(labels) <- c("S","R")
	len <- length(names(clonset))-1
	data <- as.matrix(clonset[2:len])
	data <- t(data)
	sel <- names(clonset)[2:len]
	rownames(data) <- sel

	reg.bb <- configBB.VarSelMisc(
	data=data,
	strata=labels,
	train=1,
	test=0,
	train.error="resubstitution",
	chromosomeSize= 15,
	maxGenerations= num.generations,
	maxBigBangs= 10,			#num.runs
	goalFitness= 1,
	populationSize= 20,
	saveVariable="reg.bb",
	saveFrequency= 10,
	saveFile="reg.bb.Rdata",
	#fitnessFunc=reg.fitness4,	#GA-OLS
	fitnessFunc=reg.fitness2,	#GA-MM
	mutationsFunc=function(niche) 0.1 * length(niche) * length(niche$chromosomes[[1]]),
	crossoverFunc= function(niche) 0.6 * length(niche),
	elitism= c(1,1,1,0.2),
	offspringMeanFactor= 0,
	offspringPowerFactor= 1
	)

	RNGkind("default", "default")
	set.seed(123)
	blast(reg.bb)
	index <<- index + 1
	results.SAVE[[index]] <<- reg.bb
}

input.vec <- c("input_1_1.txt","input_1_2.txt","input_1_3.txt","input_1_4.txt","input_1_5.txt",
"input_2_1.txt","input_2_2.txt","input_2_3.txt","input_2_4.txt","input_2_5.txt",
"input_3_1.txt","input_3_2.txt","input_3_3.txt","input_3_4.txt","input_3_5.txt")

results.SAVE <- list()
index <- 0
mapply(run,input.vec,MoreArgs=list(num.generations=100))
mapply(run,input.vec,MoreArgs=list(num.generations=200))
mapply(run,input.vec,MoreArgs=list(num.generations=300))
mapply(run,input.vec,MoreArgs=list(num.generations=400))
mapply(run,input.vec,MoreArgs=list(num.generations=500))

test.vec <- c("test_1_1.txt","test_1_2.txt","test_1_3.txt","test_1_4.txt","test_1_5.txt",
"test_2_1.txt","test_2_2.txt","test_2_3.txt","test_2_4.txt","test_2_5.txt",
"test_3_1.txt","test_3_2.txt","test_3_3.txt","test_3_4.txt","test_3_5.txt")

pred.f.MM <- function(x){
	index2 <- x %% 15
	if (index2 == 0) index2= 15
	trainset <- read.csv(input.vec[index2], sep="\t", na.strings=c(".", "NA", "", "?"))
	names(trainset)[4] <- "PHENO"
	testset <- read.csv(test.vec[index2], sep="\t", na.strings=c(".", "NA", "", "?"))
	names(testset)[4] <- "PHENO"
	chrom <- results.SAVE[[x]]$bestChromosomes
	perf <- function(a){
		fmla <- as.formula(paste(paste("PHENO~",paste(unique(sel[a]),collapse="+")),"+(1|ID)"))
		object <- lmer(formula=fmla,data=trainset)
		o <- order(names(fixef(object)))
		v <- as.matrix(fixef(object)[o])
		v[is.na(v)] <- 0
		m <- as.matrix(cbind(1,testset[,names(testset) %in% names(fixef(object))]))
		pred.test <- m %*% v
		pred.test
	}
	predicted <- lapply(chrom,perf)							#predicted
	observed <- as.matrix(testset$PHENO,ncol=1)				#observed
	list(predicted=predicted,observed=observed)
}

pred.f.OLS <- function(x){
	index2 <- x %% 15
	if (index2 == 0) index2= 15
	trainset <- read.csv(input.vec[index2], sep="\t", na.strings=c(".", "NA", "", "?"))
	names(trainset)[4] <- "PHENO"
	testset <- read.csv(test.vec[index2], sep="\t", na.strings=c(".", "NA", "", "?"))
	names(testset)[4] <- "PHENO"
	chrom <- results.SAVE[[x]]$bestChromosomes
	perf <- function(a){
		fmla <- as.formula(paste("PHENO~",paste(unique(sel[a]),collapse="+")))
		object <- lm(formula=fmla,data=trainset)
		o <- order(names(object$coefficients))
		v <- as.matrix(object$coefficients[o])
		v[is.na(v)] <- 0
		m <- as.matrix(cbind(1,testset[,names(testset) %in% names(object$coefficients)]))
		pred.test <- m %*% v
		pred.test
	}
	predicted <- lapply(chrom,perf)							#predicted
	observed <- as.matrix(testset$PHENO,ncol=1)				#observed
	list(predicted=predicted,observed=observed)
}

#results.cv.test <- lapply(1:75,pred.f.OLS)                 #OLS
results.cv.test <- lapply(1:75,pred.f.MM)					#MM

get.summ <- function(x){
	tmp1 <- matrix(unlist(x$predicted),ncol=10)
	tmp2 <- apply(tmp1,1,mean)								#mean
	tmp2
}

get.obs <- function(x){
	tmp1 <- x$observed
}

predicted <- unlist(lapply(results.cv.test,get.summ))
observed <- unlist(lapply(results.cv.test,get.obs))
n <- dim(clonset)[1]

get.perf <- function(x){
	i1 <- (x-1)*n+1
	i2 <- x*n
	pred <- predicted[i1:i2]
	obs <- observed[i1:i2]
	perf <- summary(lm(pred ~ obs))$r.squared
	perf
}

results.cv.test2 <- unlist(lapply(1:15,get.perf))

get.mean <- function(x){
	i1 <- (x-1)*3+1
	i2 <- x*3
	rsquare <- mean(results.cv.test2[i1:i2]) 				#MMI-1
	sd <- sd(results.cv.test2[i1:i2])
	list(rsquare=rsquare,sd=sd)
}

results.cv.test3 <- as.vector(unlist(lapply(1:5,get.mean)))
results.cv.test3[1:10%%2==1]
#[1] 0.7905804 0.8139365 0.8405343 0.8312061 0.8422371		#MM (Figure 3)

############################################################
# IV. Chromosome size
#
############################################################
run <- function(input.f,chrom.size){
	clonset <- read.csv(input.f, sep="\t", na.strings=c(".", "NA", "", "?"))
	names(clonset)[1] <- "PHENO"
    n <- length(clonset$PHENO)
   	bco <- 2.0
	labels <- factor(round(10^clonset$PHENO,1) > round(bco,1))
	levels(labels) <- c("S","R")
	len <- length(names(clonset))-1
	data <- as.matrix(clonset[2:len])
	data <- t(data)
	sel <- names(clonset)[2:len]
	rownames(data) <- sel

	reg.bb <- configBB.VarSelMisc(
	data=data,
	strata=labels,
	train=1,
	test=0,
	train.error="resubstitution",
	chromosomeSize= chrom.size,
	maxGenerations= 400,
	maxBigBangs= 10,			#num.runs
	goalFitness= 1,
	populationSize= 20,
	saveVariable="reg.bb",
	saveFrequency= 10,
	saveFile="reg.bb.Rdata",
	#fitnessFunc=reg.fitness4,	#GA-OLS
	fitnessFunc=reg.fitness2,	#GA-MM
	mutationsFunc=function(niche) 0.1 * length(niche) * length(niche$chromosomes[[1]]),
	crossoverFunc= function(niche) 0.6 * length(niche),
	elitism= c(1,1,1,0.2),
	offspringMeanFactor= 0,
	offspringPowerFactor= 1
	)

	RNGkind("default", "default")
	set.seed(123)
	blast(reg.bb)
	index <<- index + 1
	results.SAVE[[index]] <<- reg.bb
}

results.SAVE <- list()
index <- 0
mapply(run,input.vec,MoreArgs=list(chrom.size=5))
mapply(run,input.vec,MoreArgs=list(chrom.size=10))
mapply(run,input.vec,MoreArgs=list(chrom.size=15))
mapply(run,input.vec,MoreArgs=list(chrom.size=20))
mapply(run,input.vec,MoreArgs=list(chrom.size=25))
mapply(run,input.vec,MoreArgs=list(chrom.size=30))

#results.cv.test <- lapply(1:90,pred.f.OLS)                 #OLS
results.cv.test <- lapply(1:90,pred.f.MM)					#MM

predicted <- unlist(lapply(results.cv.test,get.summ))
observed <- unlist(lapply(results.cv.test,get.obs))
n <- dim(clonset)[1]

results.cv.test2 <- unlist(lapply(1:18,get.perf))
results.cv.test3 <- as.vector(unlist(lapply(1:6,get.mean)))
results.cv.test3[1:12%%2==1]
#[1] 0.7657356 0.8117205 0.8312061 0.8485815 0.8684758 0.8692065		#MM (Figure 4)

############################################################
# V. Number of GA runs
#
############################################################
run <- function(input.f,num.runs){
	clonset <- read.csv(input.f, sep="\t", na.strings=c(".", "NA", "", "?"))
	names(clonset)[1] <- "PHENO"
    n <- length(clonset$PHENO)
   	bco <- 2.0
	labels <- factor(round(10^clonset$PHENO,1) > round(bco,1))
	levels(labels) <- c("S","R")
	len <- length(names(clonset))-1
	data <- as.matrix(clonset[2:len])
	data <- t(data)
	sel <- names(clonset)[2:len]
	rownames(data) <- sel

	reg.bb <- configBB.VarSelMisc(
	data=data,
	strata=labels,
	train=1,
	test=0,
	train.error="resubstitution",
	chromosomeSize= 25,
	maxGenerations= 400,
	maxBigBangs= num.runs,
	goalFitness= 1,
	populationSize= 20,
	saveVariable="reg.bb",
	saveFrequency= 10,
	saveFile="reg.bb.Rdata",
	#fitnessFunc=reg.fitness4,	#GA-OLS
	fitnessFunc=reg.fitness2,	#GA-MM
	mutationsFunc=function(niche) 0.1 * length(niche) * length(niche$chromosomes[[1]]),
	crossoverFunc= function(niche) 0.6 * length(niche),
	elitism= c(1,1,1,0.2),
	offspringMeanFactor= 0,
	offspringPowerFactor= 1
	)

	RNGkind("default", "default")
	set.seed(123)
	blast(reg.bb)
	index <<- index + 1
	results.SAVE[[index]] <<- reg.bb
}

results.SAVE <- list()
index <- 0
#mapply(run,input.vec,MoreArgs=list(num.runs=500))			#GA-OLS
mapply(run,input.vec,MoreArgs=list(num.runs=100))			#GA-MM

get.results <- function(pct){
	pred.f.MM <- function(x){
		index2 <- x %% 15
		if (index2 == 0) index2= 15
		trainset <- read.csv(input.vec[index2], sep="\t", na.strings=c(".", "NA", "", "?"))
		names(trainset)[4] <- "PHENO"
		testset <- read.csv(test.vec[index2], sep="\t", na.strings=c(".", "NA", "", "?"))
		names(testset)[4] <- "PHENO"
		#num.runs <- 1
		#num.runs <- 10
		#num.runs <- 20
		#num.runs <- 50
		num.runs <- 100
		chrom <- results.SAVE[[x]]$bestChromosomes[1:num.runs]
		fitness <- results.SAVE[[x]]$bestFitness[1:num.runs]
		perf <- function(a){
			fmla <- as.formula(paste(paste("PHENO~",paste(unique(sel[a]),collapse="+")),"+(1|ID)"))
			object <- lmer(formula=fmla,data=trainset)
			o <- order(names(fixef(object)))
			v <- as.matrix(fixef(object)[o])
			v[is.na(v)] <- 0
			m <- as.matrix(cbind(1,testset[,names(testset) %in% names(fixef(object))]))
			pred.test <- m %*% v
			pred.test
		}
		predicted <- lapply(chrom,perf)							#predicted
		observed <- as.matrix(testset$PHENO,ncol=1)				#observed
		list(predicted=predicted,observed=observed,fitness=fitness)
	}

	pred.f.OLS <- function(x){
		index2 <- x %% 15
		if (index2 == 0) index2= 15
		trainset <- read.csv(input.vec[index2], sep="\t", na.strings=c(".", "NA", "", "?"))
		names(trainset)[4] <- "PHENO"
		testset <- read.csv(test.vec[index2], sep="\t", na.strings=c(".", "NA", "", "?"))
		names(testset)[4] <- "PHENO"
		#num.runs <- 1
		#num.runs <- 10
		#num.runs <- 20
		#num.runs <- 50
		#num.runs <- 100
		num.runs <- 500
		chrom <- results.SAVE[[x]]$bestChromosomes[1:num.runs]
		fitness <- results.SAVE[[x]]$bestFitness[1:num.runs]
		perf <- function(a){
			fmla <- as.formula(paste("PHENO~",paste(unique(sel[a]),collapse="+")))
			object <- lm(formula=fmla,data=trainset)
			o <- order(names(object$coefficients))
			v <- as.matrix(object$coefficients[o])
			v[is.na(v)] <- 0
			m <- as.matrix(cbind(1,testset[,names(testset) %in% names(object$coefficients)]))
			pred.test <- m %*% v
			pred.test
		}
		predicted <- lapply(chrom,perf)							#predicted
		observed <- as.matrix(testset$PHENO,ncol=1)				#observed
		list(predicted=predicted,observed=observed,fitness=fitness)
	}

	#results.cv.test <- lapply(1:15,pred.f.OLS)
	results.cv.test <- lapply(1:15,pred.f.MM)

	get.summ <- function(x){
		#num.runs <- 1
		#num.runs <- 10
		#num.runs <- 20
		#num.runs <- 50
		num.runs <- 100
		#num.runs <- 500
		tmp1 <- matrix(unlist(x$predicted),ncol=num.runs)
		o <- rev(order(unlist(x$fitness)))
		#tmp2 <- tmp1[,o[1]]									#'best' best chromosome
	 	tmp1 <- tmp1[,o[1:pct]]                                 #'pct% best' best chromosomes
		tmp2 <- apply(tmp1,1,mean)
		tmp2
	}

	get.obs <- function(x){
		tmp1 <- x$observed
	}

	predicted <- unlist(lapply(results.cv.test,get.summ))
	observed <- unlist(lapply(results.cv.test,get.obs))
	n <- dim(clonset)[1]

	results.cv.test2 <- unlist(lapply(1:3,get.perf))
	results.cv.test3 <- as.vector(unlist(lapply(1,get.mean)))
	results.cv.test3[1:2%%2==1]
}

plot.results <- unlist(lapply(1:100,get.results))				#MM (num.runs=100) (Figure 7)

############################################################
# VI. Goal fitness
#
############################################################
get.tolerance <- function(index){
	x <- unlist(results.SAVE[[index]]$bestFitness)
	out <- nptol.int(x = x, alpha = 0.05, P = 0.95, side = 1,		#95%/95% Upper Tolerance Limit
                 method = "WILKS", upper = NULL, lower = NULL)
	plottol(out, x = x, plot.type = "both", side = "upper",x.lab = "Data", lty = "dashed", col = "gray")
	Sys.sleep(5)
	out$"1-sided.upper"
}

result <- unlist(lapply(1:15,get.tolerance))
mean(result)
#[1] 0.9501676			#MM goal.fitness

############################################################
# GA-MM-MMI
#
############################################################
#GA-MM Variable selection
reg.bb <- configBB.VarSelMisc(
data=data,
strata=labels,
train=1,
test=0,
train.error="resubstitution",
chromosomeSize= 25,
maxGenerations= 500,
maxBigBangs= 100000,		#num.runs is NA
maxSolutions= 100,			#num.solutions (fitness > goal.fitness)
goalFitness= 0.9501676,
populationSize= 20,
saveVariable="reg.bb",
saveFrequency= 10,
saveFile="reg.bb.Rdata",
fitnessFunc=reg.fitness2,
mutationsFunc=function(niche) 0.1 * length(niche) * length(niche$chromosomes[[1]]),	#Pm
crossoverFunc= function(niche) 0.6 * length(niche),	#Pc
elitism= c(1,1,1,0.2),	#Pe
offspringMeanFactor= 0,
offspringPowerFactor= 1
)

set.seed(123)
blast(reg.bb)

#GA-MM rank
#remove duplicates
chrom <- as.matrix(lapply(reg.bb$bestChromosomes,unique))
#remove non-solutions
sol <- chrom[reg.bb$solution]
ranking <- lapply(sol,function(x){sel[x]})
ranking <- table(unlist(ranking))
res <- rep(0,length(sel))
res[sel %in% names(ranking)] <- ranking		#MM GA frequency (Figure 8)
res
#   [1]   0   0   0   1   1   0   5   1   0   1   4   4   1   0   0   1   0   0   1   0
#  [21]   1   0   0   0  27   2   1   0   2   3   0   0  14   6   7   0   0   4   1   0
#  [41]   1  13   4   8  20   0   1   0   0   8   4   5   0   3   0   6   0   1   6   1
#  [61]  11   1   1   0   1   0   2   1   1   1   1   1   0   1 100   0   0   0   1   0
#  [81]   0   1   3  21   1   1  17  89   0   1   0   4   0   1  71   0  26   1   1   1
# [101]   2   5   0   0   9   1   1 100   1   3   0   0   1  17   2 100   6  19   1   3
# [121]   0   3   0   4   0   0   2   0   0   1   0  21   3   2   0  32   4  99   0   3
# [141]   1   0   0  34  19   6   1   0   1   1   0   6   0   0   0   0   1  17   0   1
# [161]  40   1   2  28   4   1   2   2   3  48   0  59   2   1  54 100   0 100   0   2
# [181]   2 100 100 100   1   0  87   0  15   1   1 100  51  15   0   0   3   0   0   4
# [201]   3   5   4   0   1  29   0   1   1   8   0   3   0   3   0   0   0   0   1   0
# [221]   0   1   0   1  19   0   0  19   1   0  13   1   1   1   7   2   5   1   0  12
# [241]   0   0   2   0   1   0   0   6   1   0   5   0   0   0   3   4   0   2   2   1
# [261]   0   0   6   1   0   3  76   0   0   1   1   0   4  20   0  16   0   0   0   9
# [281]   0  10   3   8   0   2   0   1   0   3   0   7   2   1   1   0   4   0   1   7
# [301]   1   0   0   0   0   0   1   5   0   0   6   2   3   2   1   0   0   0   2   1
# [321]   0   0

#TOP-18
sum(ranking > 40)
#[1] 18
ranking[ranking> 40]
# IN0066_K IN0074_M IN0084_L IN0092_Q IN0097_A IN0121_Y IN0140_A IN0140_S
#      100       89       71      100      100       99       48       59
# IN0143_C IN0143_G IN0143_R IN0148_H IN0148_K IN0148_R IN0151_I IN0155_H
#       54      100      100      100      100      100       87      100
# IN0155_S IN0230_R
#       51       76


#MMI
trainset <- clonset
testset <- read.csv("testset2.txt", sep="\t", na.strings=c(".", "NA", "", "?"))

#1) Refitting for TOP-selection
fmla <- as.formula(paste(paste("PHENO~",paste(names(ranking[ranking>40]),collapse="+")),"+(1|ID)"))
object <- lmer(formula=fmla,data=trainset)
o <- order(names(fixef(object)))
v <- as.matrix(fixef(object)[o])
v[is.na(v)] <- 0
m <- as.matrix(cbind(1,testset[,names(testset) %in% names(fixef(object))]))
pred.test <- m %*% v
predicted <- pred.test
observed <- as.matrix(testset$PHENO,ncol=1)
perf <- summary(lm(predicted ~ observed))$r.squared
perf
#[1] 0.7704712      #GA-MM-MM TOP-18 (Table 8)

#2) MMI-1
pred.f.MM <- function(x){
    chrom <- reg.bb$bestChromosomes[reg.bb$solution]
	perf <- function(a){
		#ga-mm
		r <- 40
		fmla <- as.formula(paste(paste("PHENO~",paste(intersect(unique(sel[a]),names(ranking[ranking>r])),collapse="+")),"+(1|ID)"))
		object <- lmer(formula=fmla,data=trainset)
		o <- order(names(fixef(object)))
		v <- as.matrix(fixef(object)[o])
		v[is.na(v)] <- 0
		m <- as.matrix(cbind(1,testset[,names(testset) %in% names(fixef(object))]))
		pred.test <- m %*% v
		pred.test
	}
	predicted <- lapply(chrom,perf)							#predicted
	observed <- as.matrix(testset$PHENO,ncol=1)				#observed
	list(predicted=predicted,observed=observed)
}

results.cv.test <- lapply(1:1,pred.f.MM)

get.summ <- function(x){
	tmp1 <- matrix(unlist(x$predicted),ncol=100)
	tmp2 <- apply(tmp1,1,mean)		#mean
	tmp2
}

get.obs <- function(x){
	tmp1 <- x$observed
}

predicted <- unlist(lapply(results.cv.test,get.summ))
observed <- unlist(lapply(results.cv.test,get.obs))
perf <- summary(lm(predicted ~ observed))$r.squared
perf
#[1] 0.7418716		#GA-MM-MMI1-MM TOP-18 (Table 8)

#3) MMI-2
chrom <- reg.bb$bestChromosomes[reg.bb$solution]
perf <- function(a){
	 #ga-mm
	 r <- 40
	 fmla <- as.formula(paste(paste("PHENO~",paste(intersect(unique(sel[a]),names(ranking[ranking>r])),collapse="+")),"+(1|ID)"))
	 object <- lmer(formula=fmla,data=trainset)
	 fixef(object)
}
predicted <- lapply(chrom,perf)						#predicted

temp0 <- sort(unique(names(unlist(predicted))))
temp1 <- lapply(temp0,function(x){unlist(predicted)[names(unlist(predicted))==x]})
temp2 <- unlist(lapply(temp1,mean))
names(temp2) <- temp0
v <- as.matrix(temp2)
m <- as.matrix(cbind(1,testset[,names(testset) %in% temp0]))
pred.test <- m %*% v

predicted <- pred.test
observed <- as.matrix(testset$PHENO,ncol=1)			#observed
perf <- summary(lm(predicted ~ observed))$r.squared
perf
#[1] 0.7499783		#GA-MM-MMI2-MM TOP-18 (Table 8)
